# Supplementary material for: Enzymatic Hydrolysates from Fucus vesiculosus: Optimal Process, Chemical Profile and Bioactivity
Source: Mar Drugs. 2026 Jul 18;24(7):251. doi: 10.3390/md24070251 (PMC13412148; doi:10.3390/md24070251)
Supplement: Supplementary file 1 [file marinedrugs-24-00251-s001.zip]

Archive with 8 entries (8 files):
- Table S1. FVc analysis of variance (ANOVA) for yield..pdf
- Table S2. FVc analysis of variance (ANOVA) for Folin-Ciocalteu.pdf
- Table S3. FVc analysis of variance (ANOVA) for ABTS.pdf
- Table S4. FVc analysis of variance (ANOVA) for ORAC.pdf
- Table S5. FVca analysis of variance (ANOVA) for YIELD.pdf
- Table S6. FVca analysis of variance (ANOVA) for Folin-Ciocalteu.pdf
- Table S7. FVca analysis of variance (ANOVA) for total antioxidant capacity (ABTS)..pdf
- Table S8. FVca analysis of variance (ANOVA) for ORAC..pdf
